# Supplementary material for: Acetophenone-Based 3,4-Dihydropyrimidine-2(1H)-Thione as Potential Inhibitor of Tyrosinase and Ribonucleotide Reductase: Facile Synthesis, Crystal Structure, In-Vitro and In-Silico Investigations
Source: Int J Mol Sci. 2022 Oct 29;23(21):13164. doi: 10.3390/ijms232113164 (PMC9658835; doi:10.3390/ijms232113164)
Supplement: Supplementary file 1 [file ijms-23-13164-s001.zip]

Archive with 1 entries (1 files):
- ijms-1996294-supplementary.pdf
